# Supplementary material for: Characterization of an Unknown Region Linked to the Glycoside Hydrolase Family 17 β-1,3-Glucanase of Vibrio vulnificus Reveals a Novel Glucan-Binding Domain
Source: Mar Drugs. 2022 Mar 31;20(4):250. doi: 10.3390/md20040250 (PMC9026390; doi:10.3390/md20040250)
Supplement: Supplementary file 1 [file marinedrugs-20-00250-s001.zip]

Archive with 2 entries (2 files):
- marinedrugs-1633370 -SI.pdf
- Table S1 BLAST search result for Uk-C.xlsx
