# Supplementary material for: Characterization of an Unknown Region Linked to the Glycoside Hydrolase Family 17 β-1,3-Glucanase of Vibrio vulnificus Reveals a Novel Glucan-Binding Domain
Source: Mar Drugs. 2022 Mar 31;20(4):250. doi: 10.3390/md20040250 (PMC9026390; doi:10.3390/md20040250)
Supplement: Supplementary file 1 [file marinedrugs-20-00250-s001.zip › Table S1 BLAST search result for Uk-C.xlsx]

## Sheet: 30VCZSUX016-Alignment-Descripti
Description	Scientific Name	Common Name	Taxid	Query Cover	E value	Per. ident	Acc. Len	Accession
hypothetical protein [Vibrio sp. 05-20-BW147]	Vibrio sp. 05-20-BW147	NA	2575834	1	2e-107	100	615	WP_176299161.1
hypothetical protein [Vibrio cholerae]	Vibrio cholerae	NA	666	1	4e-107	99.5	615	WP_148548983.1
hypothetical protein VFL11327_03089 [Vibrio fluvialis]	Vibrio fluvialis	NA	676	1	5e-107	99.5	615	OJI56698.1
hypothetical protein [Vibrio parahaemolyticus]	Vibrio parahaemolyticus	NA	670	1	6e-107	99.5	615	EGR5523004.1
hypothetical protein [Vibrio cholerae]	Vibrio cholerae	NA	666	1	8e-106	98.49	615	WP_149608452.1
hypothetical protein [Vibrio cholerae]	Vibrio cholerae	NA	666	1	8e-105	96.48	484	WP_234405274.1
hypothetical protein [Vibrio cholerae]	Vibrio cholerae	NA	666	1	1e-103	96.98	615	WP_189016521.1
hypothetical protein [Vibrio cholerae]	Vibrio cholerae	NA	666	1	2e-103	96.48	615	EHP5028833.1
hypothetical protein [Vibrio cholerae]	Vibrio cholerae	NA	666	1	2e-103	96.48	615	WP_148500626.1
hypothetical protein [Vibrio metoecus]	Vibrio metoecus	NA	1481663	1	2e-103	95.98	615	WP_095475539.1
hypothetical protein [Vibrio cholerae]	Vibrio cholerae	NA	666	1	2e-103	96.48	615	WP_088128152.1
hypothetical protein [Vibrio cholerae]	Vibrio cholerae	NA	666	1	2e-103	96.48	615	WP_149144580.1
hypothetical protein [Vibrio cholerae]	Vibrio cholerae	NA	666	1	8e-103	95.98	615	WP_148529505.1
hypothetical protein [Vibrio metschnikovii]	Vibrio metschnikovii	NA	28172	1	3e-102	96.48	615	WP_217544501.1
hypothetical protein [Vibrio cholerae]	Vibrio cholerae	NA	666	1	2e-101	94.97	615	WP_175249608.1
hypothetical protein [Vibrio metschnikovii]	Vibrio metschnikovii	NA	28172	1	7e-101	95.48	615	WP_217555709.1
hypothetical protein [Vibrio metschnikovii]	Vibrio metschnikovii	NA	28172	1	9e-101	95.48	615	WP_217518803.1
hypothetical protein [Vibrio cholerae]	Vibrio cholerae	NA	666	1	2e-100	94.47	615	WP_102787511.1
hypothetical protein [Vibrio cholerae]	Vibrio cholerae	NA	666	1	2e-100	93.97	615	EIJ0934187.1
hypothetical protein [Vibrio cholerae]	Vibrio cholerae	NA	666	1	3e-100	93.97	615	EGQ9611655.1
hypothetical protein FPW41_12585 [Vibrio cholerae]	Vibrio cholerae	NA	666	0.51	7e-65	98.04	107	TVN34287.1
hypothetical protein [Vibrio metoecus]	Vibrio metoecus	NA	1481663	0.51	3e-64	97.06	132	WP_229600250.1
hypothetical protein [Vibrio comitans]	Vibrio comitans	NA	413401	1	8e-61	65.5	616	WP_141270953.1
hypothetical protein [Vibrio breoganii]	Vibrio breoganii	NA	553239	1	3e-60	65.5	616	WP_102549623.1
hypothetical protein [Vibrio breoganii]	Vibrio breoganii	NA	553239	1	4e-60	65.5	616	WP_102366780.1
hypothetical protein [Vibrio breoganii]	Vibrio breoganii	NA	553239	1	4e-60	65.5	616	WP_102448952.1
hypothetical protein [Vibrio breoganii]	Vibrio breoganii	NA	553239	1	2e-59	65.5	616	WP_102321771.1
hypothetical protein A130_05955 [Vibrio genomosp. F6 str. FF-238]	Vibrio genomosp. F6 str. FF-238	NA	1191298	1	5e-56	65.5	617	OEE75228.1
hypothetical protein [Vibrio genomosp. F6]	Vibrio genomosp. F6	NA	723172	1	5e-56	65.5	616	WP_017052038.1
hypothetical protein DS893_08460 [Vibrionales bacterium C3R12]	Vibrionales bacterium C3R12	NA	2267228	1	9e-56	64.5	616	RBW65661.1
hypothetical protein [Vibrio genomosp. F6]	Vibrio genomosp. F6	NA	723172	1	2e-55	65	616	WP_136994871.1
hypothetical protein [Vibrio sp. 03-59-1]	Vibrio sp. 03-59-1	NA	2607607	1	3e-55	64.5	616	WP_171755692.1
hypothetical protein [Vibrio plantisponsor]	Vibrio plantisponsor	NA	664643	0.51	1e-52	82.35	110	WP_240956651.1
hypothetical protein [Psychromonas ossibalaenae]	Psychromonas ossibalaenae	NA	444922	1	2e-52	61.31	618	WP_019616536.1
hypothetical protein [Psychromonas aquimarina]	Psychromonas aquimarina	NA	444919	1	1e-51	60.3	624	WP_028864411.1
hypothetical protein AWH66_2013480 [Vibrio barjaei]	Vibrio barjaei	NA	1676683	1	1e-45	52	614	OIN26642.1
hypothetical protein [Vibrio barjaei]	Vibrio barjaei	NA	1676683	1	1e-45	52	609	WP_240495616.1
hypothetical protein [Vibrio mediterranei]	Vibrio mediterranei	NA	689	1	2e-45	52	609	WP_239913382.1
hypothetical protein [Vibrio mediterranei]	Vibrio mediterranei	NA	689	1	2e-45	52	614	WP_096442569.1
hypothetical protein [Grimontia sedimenti]	Grimontia sedimenti	NA	2711294	1	1e-39	53.4	1772	WP_235956433.1
hypothetical protein [Enterovibrio norvegicus]	Enterovibrio norvegicus	NA	188144	1	4e-39	53.88	1740	WP_050998962.1
hypothetical protein [Enterovibrio norvegicus]	Enterovibrio norvegicus	NA	188144	1	5e-39	53.88	1081	WP_050999815.1
hypothetical protein [Enterovibrio norvegicus]	Enterovibrio norvegicus	NA	188144	1	8e-39	53.88	1841	WP_050979882.1
filamentous phage phiLf adsorption protein III [Grimontia indica]	Grimontia indica	NA	1056512	1	9e-39	51.98	1993	EOD77896.1
hypothetical protein [Grimontia indica]	Grimontia indica	NA	1056512	1	1e-38	51.98	2408	WP_152442406.1
hypothetical protein [Vibrio cholerae]	Vibrio cholerae	NA	666	0.32	5e-29	93.85	494	WP_144396466.1
exo-beta-1,3-glucanase [Porticoccaceae bacterium]	Porticoccaceae bacterium	NA	2026782	1	9e-28	35.56	273	MBT7374735.1
hypothetical protein [Enterovibrio calviensis]	Enterovibrio calviensis	NA	91359	0.51	6e-27	57.14	1731	WP_051563822.1
hypothetical protein [Grimontia celer]	Grimontia celer	NA	1796497	0.78	4e-26	52.83	2240	WP_062664935.1
exo-beta-1,3-glucanase [Porticoccaceae bacterium]	Porticoccaceae bacterium	NA	2026782	0.51	7e-25	52.43	576	MBK14616.1
family 16 glycosylhydrolase [Halothermothrix orenii]	Halothermothrix orenii	NA	31909	0.51	9e-25	52.88	1290	WP_012635370.1
hypothetical protein [Enterovibrio baiacu]	Enterovibrio baiacu	NA	2491023	0.78	6e-24	53.12	1806	WP_205685946.1
hypothetical protein [Vibrio plantisponsor]	Vibrio plantisponsor	NA	664643	0.31	1e-23	79.37	108	WP_240956652.1
hypothetical protein [Porticoccaceae bacterium]	Porticoccaceae bacterium	NA	2026782	0.51	3e-22	47.57	1977	MAH72860.1
hypothetical protein [Veronia nyctiphanis]	Veronia nyctiphanis	NA	1278244	1	2e-19	38.83	757	WP_201746231.1
hypothetical protein [Enterovibrio norvegicus]	Enterovibrio norvegicus	NA	188144	0.51	3e-19	46.55	2478	WP_074925384.1
hypothetical protein [Enterovibrio norvegicus]	Enterovibrio norvegicus	NA	188144	0.51	3e-19	46.55	2446	WP_017015280.1
hypothetical protein [Enterovibrio norvegicus]	Enterovibrio norvegicus	NA	188144	0.51	5e-19	46.55	1069	WP_017017055.1
hypothetical protein A1OW_17465 [Enterovibrio norvegicus]	Enterovibrio norvegicus	NA	188144	0.51	5e-19	46.55	1070	OEF64197.1
hypothetical protein AAY55_10550 [Vibrio metoecus]	Vibrio metoecus	NA	1481663	0.24	3e-18	95.83	428	KQA23397.1
hypothetical protein [Vibrio metoecus]	Vibrio metoecus	NA	1481663	0.24	3e-18	95.83	469	WP_229600249.1
exo-beta-1,3-glucanase [bacterium]	bacterium	NA	1869227	1	1e-17	35.11	609	MCB2154808.1
exo-beta-1,3-glucanase [Flavobacteriaceae bacterium]	Flavobacteriaceae bacterium	NA	1871037	0.5	2e-17	44.12	147	NNL15613.1
hypothetical protein [Enterovibrio coralii]	Enterovibrio coralii	NA	294935	0.5	3e-17	45.45	1810	WP_067412120.1
hypothetical protein [Enterovibrio sp. NIFS-20-8]	Enterovibrio sp. NIFS-20-8	NA	2853805	0.51	5e-16	43.14	1770	WP_218356518.1
glycosyl hydrolase family 17 protein [Mariniblastus fucicola]	Mariniblastus fucicola	NA	980251	0.5	2e-15	40.38	607	WP_075084713.1
hypothetical protein [Enterovibrio norvegicus]	Enterovibrio norvegicus	NA	188144	0.49	2e-15	43.59	1509	MCC4800325.1
hypothetical protein [Enterovibrio norvegicus]	Enterovibrio norvegicus	NA	188144	0.49	2e-15	43.59	1504	WP_137088394.1
hypothetical protein [Enterovibrio norvegicus]	Enterovibrio norvegicus	NA	188144	0.49	2e-15	43.59	1507	WP_102315487.1
hypothetical protein [Enterovibrio norvegicus]	Enterovibrio norvegicus	NA	188144	0.49	2e-15	43.59	1508	WP_229491932.1
hypothetical protein [Enterovibrio norvegicus]	Enterovibrio norvegicus	NA	188144	0.49	2e-15	43.59	1509	WP_102309479.1
hypothetical protein [Enterovibrio norvegicus]	Enterovibrio norvegicus	NA	188144	0.49	2e-15	43.59	1503	WP_137071350.1
hypothetical protein [Bacteroidales bacterium]	Bacteroidales bacterium	NA	2030927	1	4e-15	31.11	602	MCF8370042.1
glycosyl hydrolase family 17 protein [Psychroflexus torquis]	Psychroflexus torquis	NA	57029	0.99	4e-14	31.25	445	WP_051007953.1
hypothetical protein [Catenovulum sediminis]	Catenovulum sediminis	NA	1740262	0.51	1e-13	40.78	395	WP_185976685.1
exo-beta-1,3-glucanase [Bacteroidetes bacterium]	Bacteroidetes bacterium	NA	1898104	0.51	3e-13	36.89	606	MBT3208064.1
hypothetical protein [Vibrio sp. V28_P6S34P95]	Vibrio sp. V28_P6S34P95	NA	1938680	0.18	1e-12	94.44	45	NAW69408.1
hypothetical protein [Portibacter sp. 10MBP4-2-1]	Portibacter sp. 10MBP4-2-1	NA	2898660	0.5	2e-12	39.22	604	WP_235295804.1
exo-beta-1,3-glucanase [Bacteroidia bacterium]	Bacteroidia bacterium	NA	2044936	0.51	4e-12	40.78	604	MBT8266847.1
exo-beta-1,3-glucanase [Luminiphilus sp.]	Luminiphilus sp.	NA	2590574	0.51	6e-12	41.75	606	MBL6907869.1
unnamed protein product [Arenibacter sp. 6A1]	Arenibacter sp. 6A1	NA	2720391	0.51	8e-12	36.54	606	WP_168469457.1
exo-beta-1,3-glucanase [Porticoccaceae bacterium]	Porticoccaceae bacterium	NA	2026782	1	2e-11	28.89	625	MBT5106668.1
TPA: exo-beta-1,3-glucanase [Porticoccaceae bacterium]	Porticoccaceae bacterium	NA	2026782	0.51	4e-11	36.89	600	HIG67186.1
Exo-beta-1,3-glucanase, GH17 family [Arenibacter nanhaiticus]	Arenibacter nanhaiticus	NA	558155	0.51	4e-11	33.98	628	SHJ61232.1
exo-beta-1,3-glucanase [Cellvibrionales bacterium]	Cellvibrionales bacterium	NA	2026722	1	4e-11	31.28	613	MBT5293977.1
hypothetical protein [Grimontia sp. AD028]	Grimontia sp. AD028	NA	1581149	0.51	5e-11	40.19	1407	WP_052737560.1
Exo-beta-1,3-glucanase [marine gamma proteobacterium HTCC2207] [gamma proteobacterium HTCC2207]	gamma proteobacterium HTCC2207	NA	314287	1	8e-11	28.44	625	EAS48103.1
hypothetical protein [Enterovibrio norvegicus]	Enterovibrio norvegicus	NA	188144	0.51	9e-11	44.55	1467	WP_102395854.1
hypothetical protein [Enterovibrio norvegicus]	Enterovibrio norvegicus	NA	188144	0.51	1e-10	44.55	1467	WP_102316700.1
exo-beta-1,3-glucanase [Halieaceae bacterium]	Halieaceae bacterium	NA	2026743	0.48	1e-10	42.86	601	MBT5556733.1
glycosyl hydrolase family 17 protein [Grimontia marina]	Grimontia marina	NA	646534	0.51	3e-10	36.61	1321	WP_198159521.1
exo-beta-1,3-glucanase [gamma proteobacterium HIMB55]	gamma proteobacterium HIMB55	NA	745014	0.51	3e-10	39.81	622	EHQ58324.1
Glycosyl hydrolases family 17 [Grimontia marina]	Grimontia marina	NA	646534	0.51	3e-10	36.61	1378	CZF84389.1
exo-beta-1,3-glucanase [Proteobacteria bacterium]	Proteobacteria bacterium	NA	1977087	0.51	4e-10	39.81	622	REJ71500.1
exo-beta-1,3-glucanase [SAR92 bacterium BACL26 MAG-121220-bin70]	SAR92 bacterium BACL26 MAG-121220-bin70	NA	1655626	0.51	4e-10	36.89	595	KRO94150.1
exo-beta-1,3-glucanase [Gammaproteobacteria bacterium]	Gammaproteobacteria bacterium	NA	1913989	0.51	1e-09	37.86	585	NCG07818.1
exo-beta-1,3-glucanase [Porticoccaceae bacterium]	Porticoccaceae bacterium	NA	2026782	1	4e-09	27.56	625	MAE02914.1
TPA: exo-beta-1,3-glucanase [Halieaceae bacterium]	Halieaceae bacterium	NA	2026743	0.51	5e-09	36.89	619	HCG94424.1
exo-beta-1,3-glucanase [Porticoccaceae bacterium]	Porticoccaceae bacterium	NA	2026782	1	7e-09	29.33	612	MBT6105827.1
exo-beta-1,3-glucanase [Porticoccaceae bacterium]	Porticoccaceae bacterium	NA	2026782	1	7e-09	29.33	612	MBT6319262.1
